# Supplementary material for: Automated 16S Sequencing Using an R-Based Analysis Module for Bacterial Identification
Source: Microbiol Spectr. 2022 Apr 11;10(2):e00408-22. doi: 10.1128/spectrum.00408-22 (PMC9045293; doi:10.1128/spectrum.00408-22)
Supplement: SUPPLEMENTAL FILE 1 — Supplemental material. Download SPECTRUM00408-22_Supp_1_seq1.xlsx, XLSX file, 0.02 MB [file spectrum00408-22_supp_1_seq1.xlsx]

## Sheet: Sheet1
Supplemental Table
Table S1: 16S sequencing results using manual and R-analysis
Reference ID	manual sequence analysis					automated R-analysis
	query length aligned	Query Cover	% Identity	Distance to next species	Final Identification	query length aligned	Query Cover	% Identity	Distance to next species	Final Identification
Achromobacter xylosoxidans	471	100	99.8	0	Achromobacter sp.	482	99	99.2	0.6	Achromobacter sp.
Acinetobacter seifertii	478	97	99.8	0.9	inconclusive	478	99	98.4	0.2	Acinetobacter sp.
Acinetobacter ursingii	456	100	98.03	1.01	Acinetobacter sp.	442	100	98.2	1	Acinetobacter sp.
Actinomyces neuii	468	98	99.8	1.7	Actinomyces neuii	464	99	99.4	1.8	Actinomyces neuii
Actinomyces odontolyticus	483	99	97.5	0.21	Actinomyces sp.	478	100	97.3	2	Actinomyces sp.
Aeromonas caviae	485	100	99.4	0	Aeromonas sp.	497	100	99	0	Aeromonas sp.
Aeromonas hydrophila	493	100	99.2	0.2	Aeromonas sp.	495	100	99.2	0.3	Aeromonas sp.
Aggregatibacter aprophilus	484	98	99	3.3	Aggregatibacter aphrophilus	484	98	99	3.4	Aggregatibacter aprophilus
Alcaligenes faecalis	482	98	99	1.2	Alcaligenes faecalis	482	98	99.4	1	Alcaligenes faecalis
Atopobium parvulum	459	98	97.8	5.4	Atopobium sp.	458	99	98	6	Atopobium sp.
Bacteroides fragilis	492	99	98.6	8.74	Bacteroides sp.	497	100	98.4	9	Bacterioides sp.
Bacteroides thetaiotamicron	381	99	99	0.3	excluded, failed QC	400	100	98.9	2.9	Bacterioides sp.
Brevibacterium ravenspurgense	466	98	99.6	4.1	Brevibacterium ravenspurgense	463	98	99.1	4	Brevibacterium ravenspurgense
Burkholderia cenocepacia	486	99	99.4	0	Burkholderia sp.	498	100	98.6	0	Burkholderia sp.
Burkholderia cenocepacia	478	97	99.6	0	inconclusive	478	99	98.8	0	Burkholderia sp.
Burkholderia cepacia	416	100	100	0	Burkholderia sp.	429	100	99.3	0	Burkholderia sp.
Burkholderia multivorans	477	99	99.4	0	Burkholderia sp.	458	100	99	0	Burkholderia sp.
Burkholderia multivorans	400	100	100	0.25	Burkholderia sp.	486	98	99.7	0	Burkholderia sp.
Butyricimonas virosa	478	99	96.9	1.66	inconclusive	496	100	97.8	3	Butyricimonas sp.
Campylobacter jejuni	454	99	99.8	0	Campylobacter sp.	463	99	98.9	0	Campylobacter sp.
Capnocytophaga sputigena	481	99	99.16	6.21	Capnocytophaga sputigena	485	99	99.2	6	Capnocytophaga sputigena
Cardiobacterium hominis	484	100	98.4	4.5	Cardiobacterium sp.	494	100	97.8	3.7	Cardiubacterium sp
Catabacter hongkongensis	469	100	100	4.9	Catabacter hongkongensis	417	100	100	6	Catabacter hongkongensis
Chryseobacterium arachidis	480	99	98.1	0.43	Chryseobacterium sp.	493	99	97.8	0	Chryseobacterium sp.
Citrobacter braakii	461	98	98.2	0	Citrobacter sp.	459	98	99.5	0.2	Citrobacter sp.
Citrobacter freundii complex	484	99	98.2	0.6	Citrobacter sp.	484	99	98.8	0.4	Citrobacter sp.
Citrobacter koseri	484	99	99.2	0.41	Citrobacter sp.	457	100	99.1	0.2	Citrobacter sp.
Cloacibacillus evryensis	446	98	99.8	6	Cloacibacillus evryensis	446	98	99.1	6.1	Cloacibacillus evryensis
Clostridium perfrigens	456	98	99.6	5.03	Clostridium perfringens	479	99	98.5	5	Clostridium sp.
Comamonas kerstersii	462	96	98.9	2.1	inconclusive	488	99	99	0.7	Comamonas sp.
Corynebacterium diphtheriae	450	100	99.8	3.4	Corynebacterium diphtheriae	427	98	98.9	0.5	inconclusive
Corynebacterium jeikeium	465	99	99.8	1.7	Corynebacterium jeikeium	476	99	99.2	2	Corynebacterium jeikeium
Corynebacterium ulcerans	454	98	99.6	0.2	Corynebacterium sp.	465	99	98.5	1.5	Corynebacterium sp.
Cupriavidus pauculus	476	99	98.1	0.2	Cupriavidus sp.	489	100	97.3	0.2	Cupriavidus sp.
Cutibacterium acnes	467	99	99.4	5.96	Cutibacterium acnes	490	100	99	1.4	Cutibacterium acnes
Cutibacterium acnes	457	99	99.8	0	Cutibacterium sp.	468	99	99.4	0.1	Cutibacterium sp.
Eikenella corrodens	479	98	99.4	0.24	Eikenella sp.	492	99	98.8	0.2	Eikenella sp.
Enterobacter bugadensis	481	100	99.4	0	Enterobacter sp.	492	100	98.8	0	Enterobacter sp.
Enterobacter bugadensis	489	99	99.4	0	Enterobacter sp.	500	99	99	0.2	Enterobacter sp.
Enterobacter xinjiangensis	475	100	99.3	0	Enetrobacter cloacae complex	482	98	99.8	0	Enetrobacter cloacae complex
Enterococcus faecalis	504	99	99.6	3.6	Enterococcus faecalis	510	99	99.2	5	Enterococcus faecalis
Enterococcus gallinarum	474	99	99.6	0.4	Enterococcus sp.	468	99	99.1	0.4	Enterococcus sp.
Escherichia coli	487	99	98.8	0	Escherichia coli group	498	100	98.6	0	Escherichia coli group
Finegoldia magna	475	98	98.3	0.5	Finegoldia sp.	474	98	98.7	0.5	Finegoldia sp.
Fusobacterium necrophorum	457	97	98	0.87	inconclusive	454	99	98.7	2	Fusobacterium sp.
Fusobacterium nucleatum	467	99	97.2	0.43	Fusobacterium sp.	487	100	97.1	0.4	Fusobacterium sp.
Granulicatella adiacens	490	98	97.6	3.2	Granulicatella sp.	501	99	98.2	4	Granulicatella sp.
Haemophilus influenzae	488	100	97.5	0.2	Haemophilus sp.	501	100	98	0.1	Haemophilus sp.
Hungatella effluvii	470	99	98.3	1.65	Hungatella sp.	479	98	98.5	1.1	Hungatella sp.
Hungatella hathewavi	478	99	97.7	1.38	Hungatella sp.	487	99	98.4	2.5	Hungatella sp.
Ignatzschineria indica	486	99	99.6	2.3	Ignatzschineria indica	502	100	99	2.2	Ignatzschineria indica
Klebsiella pneumoniae	489	99	98.6	0.6	Klebsiella sp.	499	99	98.6	0	Klebsiella sp.
Kocuria rhizophila	457	99	99.3	0	Kocuria sp.	474	99	99	0.1	Kocuria sp.
Legionella pneumophila	480	99	99.8	1.6	Legionella pneumophila	493	98	99.4	2	Legionella pneumophila
Legionella pneumophila	484	99	99.8	2.1	Legionella pneumophila	492	99	99.2	2	Legionella pneumophila
Leptotrichia buccalis	449	98	98.7	1.5	Leptotrichia sp.	460	98	98.3	1.3	Leptotrichia sp.
Listeria monocytogenes	497	98.8	99	0.4	Listeria sp.	496	100	99.2	0.4	Listeria sp.
Macrococcus canis	491	99	99.8	0	Macrococcus sp.	502	99	99.4	0	Macrococcus sp.
Moraxella osloensis	473	99	98.7	0.7	Moraxella sp.	484	99	98.1	6.4	Moraxella sp.
Morganella morganii	481	99	99	3.1	Morganella morganii	484	98	99.4	3	Morganella morganii
Mycoplasma salivarium	448	99	99.6	4.45	Mycoplasma salivarium	453	99	99.3	4.2	Mycoplasma salvarium
Neisseria gonorrhoeae	482	98	99.6	2.2	Neisseria gonorrhoeae	494	99	98.5	2.3	Neiserria sp.
Nocardia abscessus	463	98	99.4	0	Nocardia sp	461	100	99.6	0	Nocardia sp.
Nocardia farcinica	450	99	99.8	0	Nocardia sp	463	99	99.4	0.4	Nocardia sp.
Pasteurella multocida	484	99	99	3.3	Pasteurella multocida	480	100	99.4	4	Pasteurella multocida
Proteus mirabilis	486	99	99.8	1.7	Proteus mirabilis	496	99	99	1	Proteus mirabilis
Pseudomonas aeruginosa	483	100	99.4	2.7	Pseudomonas aeruginosa	496	98	99.4	4	Pseudomonas aeruginosa
Pseudomonas fluorescens	476	99	99.8	0	Pseudomonas sp	488	99	99.2	0	Pseudomonas sp.
Pseudomonas protegens	429	98	99.8	1.63	Pseudomonas sp	478	100	99.4	2	Pseudomonas protegens
Roseomonas mucosa	421	99	99.8	2.9	Roseomonas mucosa	435	99	99.1	2	Roseomonas mucosa
Salmonella enteritidis	484	99	99.6	0.8	Salmonella enterica subsp. enterica	498	99	99	1	Salmonella enterica
Serratia marcescens	128	100	96.9	0	excluded, failed QC	170	100	80	0	excluded, failed QC
Sphingomonas paucimobilis	429	100	99.3	0.2	Sphingomonas sp.	442	98	99.6	0	Sphingomonas sp.
Staphylococcus aureus	496	99	99.4	1.21	Staphylococcus aureus	482	99	99.8	1.4	Staphylococcus aureus
Staphylococcus aureus	456	99	99.56	1.36	Staphylococcus aureus	459	98	99.8	1.3	Staphylococcus aureus
Staphylococcus haemolyticus	489	98	99.6	0.6	Staphylococcus sp	499	99	99.4	0.6	Staphylococcus sp.
Staphylococcus lugdunensis	489	98	99.6	2	Staphylococcus lugdunensis	507	100	99	2	Staphylococcus lugdunensis
Staphylococcus saprophyticus	485	99	99.6	0	Staphylococcus sp.	499	99	99.2	0	Staphylococcus sp.
Stenotrophomonas maltophilia	478	98	98.3	0.2	Stenotrophomonas sp.	498	100	98.2	0.4	Stentrophomonas sp.
Streptococcus gallolyticus subsp pasteurianus	491	98	99.4	2.4	Streptococcus bovis group	479	100	97.3	0	Streptococcus bovis group
Streptococcus intermedius	493	99	99.8	1.6	Streptococcus intermedius	499	99	99..4	2	Streptococcus intermedius
Streptococcus lutetiensis	460	100	100	0.6	Streptococcus sp.	452	99	99.8	0.6	Streptococcus sp.
Streptococcus oralis	457	100	99.1	0.4	Streptococcus sp.	460	100	99.5	0.4	Streptococcus sp.
Streptococcus pneumoniae	487	98	99.8	0.4	Streptococcus sp.	498	99	98.8	0	Streptococcus sp.
Streptococcus pneumoniae	412	100	99.27	0.24	Streptococcus mitis group	395	100	100	0.3	inconclusive
Streptococcus pyogenes	468	98	99.4	4.4	Streptococcus pyogenes	400	100	100	3.9	Streptococcus pyogens
Wautersiella falsenii (Empedoobacter falsenii)	470	99	97.5	1.3	Emperobacter sp.	478	99	97.1	1.1	Empedobacter sp.
Actinomyces species	399	98	96.2	2.49	excluded, failed QC	392	99	97	1.5	excluded, failed QC
Atopobium species	461	98	97.8	5.16	Atopobium sp.	471	99	97	5.6	Atopobium sp.
Corynebacterium species	457	98	98	3.94	Corynebacterium sp.	478	99	97.1	3.5	Corynebacterium sp.
Corynebacterium species	445	94	99.6	5.08	inconclusive	452	99	94	0.4	inconclusive
Deinococcus species	383	98	99.5	2.09	excluded, failed QC	454	97	96	4.6	inconclusive
Fusobacterium species	399	100	99.8	1.44	excluded, failed QC	400	100	99.5	1.5	Fusobacterium nucleatum
Gordonibacter species	462	99	98.7	0.4	Gordonibacter sp.	446	100	98.7	5	Gordonibacter sp.
Parvimonas species	466	98	98.7	NA*	Parvimonas sp.	476	98	96.2	NA*	inconclusive
Selenomona species	440	100	95.7	2	inconclusive	509	99	99.5	1.5	Selemonas inflexi
Microbacteriaceae family	471	99	98.08	0.64	Leifsonia sp.	478	100	97.7	0.6	Leifsonia sp.
Propionibacteriaceae family, closely to Tessaracoccus oleiagri	485	100	99.8	1.03	Staphylococcus lentus	485	98	100	2	Staphylococcus lentus
*next match was different genus
